# Supplementary material for: HDAC8 Deacetylates HIF-1α and Enhances Its Protein Stability to Promote Tumor Growth and Migration in Melanoma
Source: Cancers (Basel). 2023 Feb 9;15(4):1123. doi: 10.3390/cancers15041123 (PMC9953989; doi:10.3390/cancers15041123)
Supplement: Supplementary file 1 [file cancers-15-01123-s001.zip]

Archive with 1 entries (1 files):
- cancers-2171306-supplementary.pdf
